# Supplementary material for: Retrospective dosimetric evaluation of the collapsed cone, AAA, and Acuros XB algorithms for lung cancer Halcyon VMAT plans
Source: PeerJ. 2026 Feb 3;14:e20759. doi: 10.7717/peerj.20759 (PMC12880100; doi:10.7717/peerj.20759)
Supplement: Supplemental Information 2 [file peerj-14-20759-s002.csv]

PatientID	CTV_D98%	CTV_D2%	CTV_D95%	CTV_D50%	CTV_Dmean	CTV_Volume	PTV_D98%	PTV_D2%	PTV_D95%	PTV_D50%	PTV_Dmean	PTV_Volume	PTV_D0.03cc	PTV_HI	PTV_CI60Gy	PTV_GI30Gy	RVR_NTID	Lungs_V5Gy	Lungs_V10Gy	Lungs_V20Gy	Lungs_V30Gy	Lungs_Dmean	Lung-PTV_Dmean	Lungs_Volume	Heart_V30Gy	Heart_Dmean	Heart_Volume	SpinalCord_D0.03cc
Lung01	6168	6713.5	6212.5	6457.5	6448.9	109.45	5797	6711	6015.5	6408	6375.9	171.83	6837	0.14263	0.88269	3.4487	6.5723e+06	24.702	20.732	16.108	10.223	797.85	666.83	3257.8	0	85.954	818.08	2330
Lung02	6165	6511.5	6185	6318	6322.5	8.4451	5764.5	6544	6011.5	6293.5	6272.8	28.93	6660.5	0.12386	0.81602	4.9612	3.5119e+06	15.792	11.755	6.2772	3.2508	396.53	379.09	2636.7	2.3371	453.4	804.72	2128
Lung03	6140	6434	6175.5	6284	6285.5	186.77	5850.5	6427.5	6005.5	6263	6237.3	298.09	6530	0.092128	0.84587	3.249	1.0643e+07	39.707	30.523	17.433	11.443	1052	959.21	2210.9	21.312	1527.8	829.03	3502.5
Lung04	6083	6455.5	6116.5	6273	6271.4	74.872	5828	6455	6001	6243.5	6226.5	141.22	6561.5	0.10042	0.77497	5.3373	1.3515e+07	44.638	35.549	21.405	13.389	1206.1	1048.3	3236.6	5.835	1017.1	861.79	3038.5
Lung05	6133.5	6477.5	6166.5	6299	6300.7	133.52	5853	6470.5	6026	6274.5	6254.7	301.89	6602	0.098414	0.78021	3.696	1.3475e+07	38.886	29.16	16.507	10.782	973.86	942.63	2913.4	9.4463	780.75	594	3945.5
Lung06	6093.5	6467.5	6156.5	6309	6303.1	155.77	5853	6459.5	6009	6270.5	6245.5	282.33	6576.5	0.096723	0.84359	3.6298	1.1524e+07	37.799	31.321	22.862	17.461	1239.9	1062.1	3619.8	8.9941	774.51	584.22	3417
Lung07	6211.5	6660.5	6267	6454	6449.8	106.44	5802.5	6656	6007	6397	6360.2	222.99	6774.5	0.13342	0.85553	4.4682	1.3999e+07	36.582	26.985	18.155	11.609	975.34	914.65	2580.4	0.84202	314.46	580.37	2819.5
Lung08	6159	6471.5	6185	6317.5	6314.5	151.26	5851	6460.5	6040.5	6288.5	6262.6	256.49	6577.5	0.096923	0.86021	3.3375	1.075e+07	24.804	17.378	10.046	6.3204	653.92	609.19	2202.5	2.1963	374.71	775.78	3846
Lung09	6177	6498.5	6210.5	6331.5	6333.4	133.96	5848	6498.5	6016.5	6307.5	6280.4	267.52	6634.5	0.10313	0.88627	3.2468	9.9489e+06	41.232	31.726	20.598	13.465	1116.6	1029.5	1425.9	5.1104	501.24	535.94	3986
Lung10	6104	6505	6153	6319	6315.3	218.01	5696.5	6496.5	6012.5	6292	6260.8	315.81	6633.5	0.12715	0.84922	3.5229	1.146e+07	48.351	40.125	28.826	19.385	1498.9	1322.5	2650.2	18.037	1351.1	614.59	4065
Lung11	6140.5	6482.5	6175.5	6322.5	6318.9	171.48	5803	6476	6014	6294.5	6266.5	292.11	6585	0.10692	0.76844	3.2206	1.303e+07	34.823	26.871	15.635	9.5222	913.63	791.38	4472.8	0.42763	152.87	952.05	2468.5
Lung12	6133.5	6535.5	6172	6343.5	6341.1	273.78	5789	6523	6008	6301.5	6275.7	464.99	6659	0.11648	0.80073	3.5502	2.1168e+07	44.506	35.245	25.114	17.125	1288.5	1228.8	4706.8	13.824	981.11	651.4	3958.5
Lung13	6167.5	6548	6205	6361	6362.2	74.663	5902	6538	6039	6318.5	6298.1	173.98	6607	0.10066	0.88186	3.9141	8.9049e+06	31.764	24.844	16.591	10.189	858.43	796.35	3810	0.53045	210.74	693.26	3173.5
Lung14	6101	6413.5	6137	6263.5	6262.5	522.49	5848.5	6407	6014.5	6243.5	6222.2	716.63	6515.5	0.089453	0.87111	2.6412	1.3609e+07	27.958	18.797	12.578	10.115	855.59	726.91	2377.2	6.0834	764.67	641.46	3257.5
Lung15	6154	6460.5	6184	6310.5	6310.1	105.19	5866	6456	6017	6279.5	6257	210.57	6601	0.093957	0.83486	3.9405	1.0898e+07	32.86	24.112	14.007	8.806	835.19	777.88	2771.5	10.42	945.84	735.44	3366.5
Lung16	6175	6563.5	6212.5	6370	6368.9	272.59	5830.5	6555	6023	6337	6307.1	448.79	6818.5	0.11433	0.85553	3.2572	1.459e+07	30.803	21.15	11.949	7.9893	770.32	690.37	2305.8	0.093473	166.72	739.71	3857.5
Lung17	6091.5	6434	6129.5	6264.5	6259.1	213.49	5831	6426	6010.5	6240.5	6222.8	311.96	6562	0.095345	0.91463	2.9381	9.8711e+06	37.504	24.192	16.012	9.952	995.96	745.21	1780.4	20.878	2264.9	604.76	3345
Lung18	6187.5	6508.5	6222	6366.5	6361.8	89.319	5811	6511	6017	6318	6286.1	183.83	6621	0.11079	0.89594	3.3545	9.2745e+06	30.299	23.484	16.511	9.6561	855.89	743.03	5587.9	6.1108	800.67	689.84	3254
Lung19	6170	6521	6204	6328.5	6333.9	23.504	5858	6540	6035	6314.5	6297.4	51.021	6673	0.10801	0.79066	5.4102	5.403e+06	33.339	19.952	4.5723	1.5381	556.81	543.17	1739.3	0.86232	556.7	762.98	3254.5
Lung20	6136	6426.5	6164	6272.5	6275	90.061	5852	6429.5	6014.5	6255.5	6234.6	174.19	6567	0.092319	0.87074	3.6967	7.6146e+06	38.455	31.62	22.319	15.104	1170.7	1024.2	2004.1	2.6437	396.01	721.32	3353.5
Lung21	6151.5	6510.5	6185	6331.5	6331.3	149.1	5766.5	6510.5	5999	6296.5	6270.5	327.35	6659.5	0.11816	0.81009	3.6042	1.5706e+07	45.851	34.666	24.191	17.846	1363.8	1279.3	3024.1	17.421	1429.2	456	4106.5
Lung22	6107	6500	6152.5	6327.5	6320.6	215.45	5876.5	6494.5	6006	6296.5	6270.6	285.19	6584.5	0.09815	0.9062	3.4253	1.0425e+07	31.879	24.856	15.803	12.405	963.69	755.65	5028.2	9.1599	1440.6	846.19	2820
Lung23	6164	6545	6198.5	6350.5	6352.2	218.22	5816.5	6537.5	6031	6310	6287.1	467.61	6705	0.11426	0.79034	3.5893	2.002e+07	42.167	34.243	24.988	17.515	1244.7	1179.2	5002.9	3.4832	419.84	617.12	3498.5
Lung24	6093	6596.5	6155.5	6374.5	6367.8	403.74	5833	6583	6016.5	6328	6301.3	648.92	6794.5	0.11852	0.82259	2.9909	1.9004e+07	45.013	36.771	26.774	19.263	1431.6	1260.4	3943.3	15.56	1464.1	714.83	3581.5
Lung25	6165	6478	6197.5	6332	6328	121.98	5827	6480.5	6052	6316.5	6285.8	199.25	6661.5	0.10346	0.86653	3.5124	8.3033e+06	21.345	15.288	9.8014	5.9847	572.2	522.01	3602.2	0.085073	93.867	758.5	3636.5
Lung26	6137.5	6500.5	6174	6342	6333.8	52.028	5833.5	6511	6011	6301.5	6272.7	107.3	6596	0.10751	0.85574	3.5667	4.4294e+06	12.685	10.621	7.1903	5.7611	465.41	313.82	2523.8	0	419.2	885.3	171
Lung27	6127	6432	6151.5	6291.5	6286.7	45.56	5851.5	6449	6007	6267.5	6243.9	97.461	6594.5	0.095333	0.87469	4.1894	6.6104e+06	41.422	35.132	25.985	15.42	1204.6	1127	1874.1	6.4528	982.47	550.44	3434
Lung28	6147	6481.5	6180	6328.5	6323.4	235.13	5857	6476	6003	6291.5	6264.1	397.57	6588	0.098387	0.87227	3.3681	1.4594e+07	40.818	31.865	22.504	15.2	1208	1040.4	4193.3	7.3566	703.69	685.27	3672
Lung29	6127.5	6612	6180.5	6384	6379	58.027	5901	6607.5	6042	6340	6321.2	133.63	6777.5	0.11144	0.81956	4.3181	9.3011e+06	28.977	23.151	16.073	10.68	858.06	802.19	3919.9	6.3232	560.83	860.71	3534.5
Lung30	6166.5	6529.5	6200.5	6364	6359.6	191.14	5828.5	6523.5	6011	6319	6291.6	346.93	6652	0.10999	0.85315	3.3374	1.3402e+07	38.102	29.958	20.037	12.36	1040.8	971.33	5123.5	5.2375	537.95	819.45	3520
Lung31	6132	6482.5	6166	6315.5	6313.4	112.38	5832.5	6477.5	6015	6284.5	6259.4	163.07	6566.5	0.10263	0.84567	3.7071	8.5394e+06	47.048	36.535	23.461	14.518	1261.1	1073.5	1870	10.657	880.71	639.91	3847.5
Lung32	6149	6536.5	6189.5	6341.5	6342.3	294.26	5867	6538	6046.5	6313.5	6291.5	478.69	6745	0.10628	0.85809	2.8646	1.292e+07	38.713	31.641	21.329	15.474	1150.5	1062	4913.3	14.149	1074	572.21	3850
Lung33	6155	6523.5	6193.5	6362.5	6355.5	317.6	5858.5	6512.5	6012	6323.5	6289.3	474.36	6733.5	0.10342	0.91115	2.8746	9.9698e+06	38.286	31.147	23.239	16.535	1247.4	1003.2	3364.7	11.708	901.17	794.94	3422.5
Lung34	6116.5	6469.5	6148	6290	6291.4	76.392	5886.5	6465.5	6013.5	6255	6242.4	118.43	6578	0.092566	0.87106	4.332	7.5642e+06	30.591	24.666	13.302	6.0319	731.05	697.23	4525.3	0.68364	328.63	545.36	3272
Lung35	6192.5	6567.5	6232	6370.5	6373.9	32.508	5851.5	6547	6039.5	6324	6304.4	96.568	6625.5	0.10998	0.79812	4.7816	7.7938e+06	30.482	21.719	11.206	6.3009	731.17	680.78	3497.6	1.6159	550.71	689.95	2653
Lung36	6107	6547.5	6158	6338.5	6333.6	45.006	5707.5	6540.5	5993	6308.5	6275.2	92.263	6647.5	0.13204	0.75169	4.9165	8.3054e+06	26.212	19.747	11.889	5.0379	646.01	623.62	3600.3	9.4706	714.33	825.98	2795.5
Lung37	6139	6477.5	6166	6297	6298.7	113.08	5861	6458.5	6012.5	6258.5	6241.5	225.24	6551.5	0.09547	0.87953	3.5596	9.1904e+06	43.009	33.409	23.414	16.158	1240.8	1122.8	2858.4	12.643	1063.9	605.51	3834.5
Lung38	6108.5	6448.5	6134.5	6272.5	6274.1	127.74	5793	6437	6036	6235.5	6220.5	232.45	6521	0.10328	0.78432	2.9552	5.5679e+06	13.349	11.62	9.8063	8.4581	601.74	333.05	2245.1	0.0088893	109.77	600.38	1886
Lung39	6162	6488	6191	6321.5	6322	186.35	5863	6483	6035	6290	6267	369.66	6601.5	0.098569	0.82609	3.3498	1.1802e+07	37.69	28.896	16.928	10.871	1002	888.72	2963.9	0.036953	144.51	609.79	3865.5
Lung40	6152	6450	6191	6321.5	6316.2	93.316	5861.5	6475.5	6014.5	6303.5	6274	160.46	6582	0.097406	0.8932	3.4166	6.0306e+06	35.704	29.017	18.671	11.187	973.15	885.15	2981.6	17.405	1546.6	513.51	3483
Lung41	6136.5	6474.5	6169.5	6312.5	6310.2	85.441	5870	6468	6015.5	6277	6252.5	196.19	6670	0.095268	0.81625	4.3699	1.1583e+07	42.487	33.294	20.549	13.399	1179	1085.2	1997.8	15.907	1316.1	839.34	4031
Lung42	6146	6517.5	6187	6343	6340.1	172.14	5880	6506	6009.5	6299	6274.3	312.61	6608.5	0.099381	0.8653	3.8384	1.103e+07	30.523	25.54	19	14.871	1069	852.48	2844.5	1.9344	378.69	656.1	2830
Lung43	6147.5	6498	6183.5	6324	6322.6	83.326	5892	6494	6035	6296.5	6276.2	168.61	6632.5	0.095609	0.78992	3.9263	9.034e+06	28.947	22.301	14.545	8.0742	756.96	709.72	3297.5	0.028298	182.12	753.09	3163
Lung44	6166	6571.5	6214	6378.5	6377.2	242.48	5815.5	6558	6015.5	6335	6305.9	450.8	6701.5	0.11721	0.82069	3.6559	1.427e+07	41.301	32.208	22.615	15.764	1263.9	1131.2	1965	14.226	1073.5	673.94	3709.5
Lung45	6153	6643.5	6205.5	6415	6411.7	225.42	5851.5	6629	6028	6356	6327.8	401.79	6787.5	0.12233	0.86327	3.1199	1.5459e+07	41.309	33.497	25.685	20.089	1363.8	1234.7	3002.9	13.134	1011.4	784.4	3976.5
Lung46	6104	6487	6143.5	6303.5	6301.3	158.36	5879	6480	6019	6271	6253.6	259.8	6622	0.095838	0.78342	4.6334	1.664e+07	49.718	36.684	22.852	12.923	1200.5	1156.4	3385.4	4.2027	580.1	712.15	3700
Lung47	6138.5	6481.5	6175.5	6311.5	6311.6	49.223	5878.5	6481	6011	6280	6260.4	112.77	6582.5	0.095939	0.86315	4.0638	6.1455e+06	25.618	20.445	13.186	6.354	668.63	636.44	3743.9	4.4076	537.58	666.85	2953.5
Lung48	6115	6464	6156.5	6302.5	6299.1	222.83	5795	6455.5	6000	6273	6245.1	311.52	6576.5	0.10529	0.85327	3.3906	1.0683e+07	36.977	29.525	20.179	13.651	1081.4	974.31	3463.5	8.7261	773.05	761.39	3089.5
Lung49	6161.5	6576.5	6209	6389.5	6384.9	165.73	5815	6567	6010.5	6348.5	6316.4	234.74	6690	0.11845	0.83873	3.5743	1.0379e+07	40.882	32.588	21.007	13.494	1111.2	1057.1	3269.7	13.689	1072.1	579.34	3675
Lung50	6162.5	6479	6194.5	6326	6323.5	283.65	5807	6470.5	6001	6296	6264	439.3	6589.5	0.10538	0.88658	2.9422	1.1379e+07	32.53	23.903	16.93	13.271	991.7	836.24	3268.2	0.63671	231.97	684.25	3064.5
Lung51	6099.5	6521	6148.5	6331.5	6325.4	49.214	5917.5	6526	6049.5	6307.5	6287.4	125.21	6700.5	0.096472	0.76507	4.8344	9.0638e+06	38.057	27.522	12.672	4.8733	798.19	791.23	1901.1	7.0922	664.26	394.27	3861.5
Lung52	6145.5	6619	6188	6383.5	6379.2	58.121	5779	6601	6008.5	6320.5	6295.5	282.31	6778.5	0.13005	0.75392	4.0961	1.5346e+07	40.773	33.346	25.863	18.492	1298.5	1176.4	3970.5	1.6312	314.32	654.2	3558.5
Lung53	6147	6581.5	6202.5	6393	6386.6	542.27	5776.5	6575.5	6026.5	6368	6332.2	683.17	6726.5	0.12547	0.86583	2.577	1.3717e+07	29.746	22.296	14.547	11.104	898.18	743.74	4538.5	2.4229	321.79	507.09	4007.5
Lung54	6146	6561	6186	6362	6361.3	89.272	5865	6554.5	6046	6321	6302	211.63	6690.5	0.10908	0.79207	3.9111	1.1637e+07	34.951	27.063	17.424	10.761	931.36	888.1	4218.6	4.3255	522.22	625.61	3699.5
Lung55	6135.5	6455.5	6176.5	6326	6318	522.76	5861	6449.5	6020	6300	6265.2	696.9	6538	0.093413	0.8975	2.8376	1.4987e+07	39.386	29.617	21.809	16.776	1244.8	1029.4	2391.2	5.7782	744.21	603.17	3994
Lung56	6140	6502	6173.5	6317	6318.9	224.72	5879	6490.5	6020.5	6277.5	6259.4	334.63	6609	0.097411	0.85437	4.0007	1.664e+07	42.617	33.085	23.853	18.421	1308.2	1201.3	4439.5	15.664	1237.5	820.81	4898
Lung57	6115.5	6511	6154	6315	6314.4	158.74	5864.5	6499.5	6009	6280	6258.4	271.8	6618.5	0.10111	0.85737	3.77	1.3779e+07	38.789	30.835	23.002	18	1279.8	1124.2	3412.8	2.8702	461.92	707.09	3513
Lung58	6163	6497	6197.5	6336	6333.9	99.572	5832	6498.5	6012	6298	6268.4	269.94	6630	0.10583	0.85166	3.8256	1.3058e+07	42.736	33.474	23.647	16.274	1233.9	1138.6	3732.2	14.793	1145.5	552.64	3531.5
Lung59	6211	6572	6243	6367.5	6375.3	126.25	5890	6561	6039	6327.5	6308.4	233.25	6681.5	0.10605	0.89243	3.3513	1.0239e+07	38.714	30.627	20.961	12.379	1054.9	961.86	2642.7	16.027	1170	744.38	3534
Lung60	6170.5	6570	6214	6371.5	6369.8	178.53	5825	6555.5	6038	6332.5	6305.5	267.99	6713.5	0.11536	0.76159	3.6698	1.1294e+07	44.025	36.362	25.834	17.983	1342.5	1094.3	3482.3	16.531	1136.3	560.18	3752
