# Supplementary material for: Retrospective dosimetric evaluation of the collapsed cone, AAA, and Acuros XB algorithms for lung cancer Halcyon VMAT plans
Source: PeerJ. 2026 Feb 3;14:e20759. doi: 10.7717/peerj.20759 (PMC12880100; doi:10.7717/peerj.20759)
Supplement: Supplemental Information 3 [file peerj-14-20759-s003.csv]

PatientID	CTV_D98%	CTV_D2%	CTV_D95%	CTV_D50%	CTV_Dmean	CTV_Volume	PTV_D98%	PTV_D2%	PTV_D95%	PTV_D50%	PTV_Dmean	PTV_Volume	PTV_D0.03cc	PTV_HI	PTV_CI60Gy	PTV_GI30Gy	RVR_NTID	Lungs_V5Gy	Lungs_V10Gy	Lungs_V20Gy	Lungs_V30Gy	Lungs_Dmean	Lung-PTV_Dmean	Lungs_Volume	Heart_V30Gy	Heart_Dmean	Heart_Volume	SpinalCord_D0.03cc
Lung01	6012.5	6685	6073	6388	6374.7	107.85	5685.5	6669	5822.5	6309	6273.4	171.03	6829	0.15589	0.80817	3.9061	6.6179e+06	24.79	20.727	15.915	10.015	795.44	669.05	3257.9	0	76.876	812.84	2252.5
Lung02	6107.5	6433.5	6141.5	6279	6276.4	7.6516	5702.5	6451	5841	6235	6192.4	27.01	6596.5	0.12005	0.72246	5.6375	3.5756e+06	15.72	11.603	6.0271	2.9441	389.39	372.51	2638.3	2.2393	445.82	801.08	2090.5
Lung03	6093	6441.5	6144	6309.5	6299.2	187.32	5761.5	6435	5917.5	6274	6230.7	299.07	6529.5	0.10735	0.82309	3.3506	1.0702e+07	40.301	30.644	17.251	11.312	1056.8	965.47	2211.2	20.837	1492.1	825.68	3421.5
Lung04	5893	6275	5926	6061.5	6065.3	70.579	5644.5	6288.5	5769	6027	6014.4	140.5	6540.5	0.10685	0.52544	9.0909	1.3374e+07	44.662	35.558	20.826	12.828	1181.1	1029	3238	5.5615	995.83	858.73	2932.5
Lung05	6058	6436.5	6104.5	6257.5	6256.1	131.65	5777.5	6430	5918.5	6218	6191.6	300.69	6543.5	0.10494	0.77731	4.0466	1.3469e+07	40.173	29.368	16.387	10.586	985.72	956.25	2912.1	8.766	732.48	590.79	3827.5
Lung06	5996.5	6488	6053.5	6277	6267.5	154.05	5796	6476.5	5889.5	6220.5	6197.8	280.01	6655.5	0.1094	0.79305	4.0552	1.1667e+07	38.688	31.599	22.919	17.334	1252.8	1079.5	3622.6	8.5501	742.17	580.95	3364
Lung07	6190.5	6647.5	6236.5	6418.5	6416.6	104.56	5801	6616	5947.5	6342.5	6306.7	220.13	6803	0.1285	0.85852	4.7028	1.4021e+07	37.425	27.148	18.033	11.261	980.24	921.04	2582.4	0.76913	299.38	575.08	2739
Lung08	6038.5	6446.5	6080.5	6262	6255	148.34	5814.5	6439.5	5947	6229.5	6210.6	253.55	6589.5	0.10033	0.825	3.4584	1.0892e+07	25.534	17.428	9.915	6.1575	671.97	628.36	2197.6	1.9412	353.09	771.92	3818
Lung09	6074	6460	6114.5	6298	6288.5	128.73	5819	6451.5	5930.5	6251.5	6222.7	264.28	6525.5	0.10118	0.86462	3.4005	9.9037e+06	41.896	31.848	20.331	13.045	1109.4	1025.1	1424.6	4.6827	461.14	534.58	3873
Lung10	5999.5	6444.5	6053	6262.5	6251.9	217.06	5544	6435.5	5825.5	6218	6171.1	316.92	6528	0.14337	0.80659	4.0353	1.1354e+07	49.038	40.256	28.514	18.982	1484.1	1316.8	2652.3	16.819	1303.9	609.89	3990
Lung11	6013	6428.5	6080	6254	6248	170.46	5690.5	6421	5890	6225.5	6192.3	290.75	6512	0.11734	0.75168	3.422	1.3042e+07	35.295	26.845	15.295	9.1764	913.98	794.66	4480	0.29309	135.29	947.88	2382
Lung12	6008.5	6495	6084.5	6297	6289.1	270.9	5695	6484	5887.5	6246	6216	465.12	6644	0.12632	0.78545	3.8586	2.1348e+07	46.728	35.755	25.265	16.966	1314.6	1256.7	4701.1	13.205	947.07	648.93	3855
Lung13	6118.5	6522	6162	6351.5	6344.6	73.425	5792.5	6510	5912	6262.5	6236.4	173.98	6674.5	0.11457	0.84013	4.1974	8.9815e+06	32.057	24.812	16.381	9.8385	860.27	799.81	3812.6	0.38557	184.49	690.84	3135
Lung14	6043.5	6398	6102.5	6257.5	6250.8	522.28	5797.5	6393	5945	6235.5	6206	716.59	6479.5	0.095502	0.85036	2.7296	1.3728e+07	29.265	18.978	12.608	10.104	881.02	754.85	2374.5	5.8221	737.45	638.09	3218.5
Lung15	6079	6486.5	6130.5	6326	6312.9	103.35	5773.5	6471	5903.5	6266.5	6233.2	209.54	6573.5	0.11131	0.80062	4.1508	1.0994e+07	33.836	24.306	13.916	8.63	852.85	797.03	2767.3	10.138	923.24	731.29	3273
Lung16	6110.5	6508	6156.5	6328	6322.9	269.83	5822.5	6496.5	5974	6293	6263.8	445.78	6646	0.1071	0.85494	3.3314	1.4594e+07	32.279	21.752	11.986	7.9189	801.4	723.95	2306.4	0.0039505	157.68	736.32	3790
Lung17	6031	6391.5	6072.5	6211.5	6207.2	213.51	5783	6381	5930.5	6184.5	6165.8	311.57	6485	0.096693	0.88429	3.0417	9.9767e+06	38.282	24.019	15.731	9.8036	1003.9	759.96	1779.5	20.748	2261.1	601.44	3287.5
Lung18	6040	6575.5	6078.5	6303	6307	87.041	5668.5	6553	5819.5	6189	6180.5	181.84	6632	0.14291	0.78064	4.034	9.3411e+06	30.327	23.399	16.294	9.3259	847.47	738.44	5599.2	5.927	792.07	684.28	3253
Lung19	6029.5	6384.5	6061	6219.5	6216.6	19.304	5778	6385.5	5902.5	6185	6163.1	47.08	6474.5	0.098222	0.72346	6	5.3423e+06	33.145	19.12	4.1287	1.3873	547.42	534.27	1737.5	0.73348	534.91	758.59	3140
Lung20	6059.5	6383.5	6095.5	6241	6235.7	89.856	5721	6372.5	5856	6191.5	6156.1	173.88	6522	0.10522	0.80699	4.1354	7.5826e+06	38.56	31.515	22.036	14.714	1157.8	1015.6	2006.6	2.3903	369.28	718.28	3319.5
Lung21	6031.5	6497.5	6089.5	6291	6282.8	149.02	5623.5	6477.5	5846	6231.5	6196.2	327.75	6605.5	0.13705	0.77973	3.9979	1.5733e+07	47.219	35.038	24.103	17.622	1368.8	1288.7	3030.3	16.993	1392.9	453.95	4008
Lung22	5910	6437	5967.5	6187.5	6187.3	214.17	5707	6427.5	5817.5	6142.5	6124.5	283.97	6528.5	0.1173	0.7536	4.2517	1.047e+07	32.081	24.827	15.613	12.216	961	760.44	5033.7	9.2381	1440.6	841.02	2760
Lung23	6112.5	6616.5	6169.5	6376	6377.4	211.1	5756.5	6594.5	5948.5	6309	6284.6	464.78	6712.5	0.13283	0.78476	3.6955	1.9968e+07	43.852	34.82	25.155	17.332	1274.2	1210.2	5011.4	3.0349	390.8	614.43	3394
Lung24	5954.5	6583.5	6057.5	6312.5	6304.7	402.49	5723.5	6565	5912	6266	6240.5	647.73	6799	0.1343	0.79965	3.2151	1.9224e+07	47.025	37.228	26.942	19.283	1458.6	1292.8	3943.7	15.204	1443.2	709.44	3497
Lung25	6085	6438.5	6116.5	6271	6265.6	121.54	5736	6427.5	5912	6233	6198.3	198.79	6588	0.11094	0.84945	3.8042	8.4001e+06	21.902	15.37	9.7461	5.8902	589.29	541.13	3597.7	0.043409	84.729	757.69	3567.5
Lung26	6008.5	6443.5	6048.5	6237	6232.4	49.64	5698.5	6431	5846.5	6165.5	6144.5	105.97	6515.5	0.11881	0.76439	4.2402	4.3831e+06	12.676	10.589	7.0654	5.657	457.85	310.42	2527.8	0	423.59	882.55	165
Lung27	6002.5	6427	6033	6194	6207	44.821	5693	6423	5808.5	6131.5	6120.6	96.544	6717	0.11906	0.73863	5.0684	6.492e+06	41.292	34.926	25.391	14.426	1175.2	1100.8	1874.5	6.2979	960.04	548.04	3362
Lung28	6044	6497	6086	6296.5	6288.5	231.76	5793.5	6488	5902	6231.5	6213.2	394.71	6601	0.11145	0.82655	3.6464	1.4795e+07	42.038	32.126	22.506	15.232	1222.2	1059.4	4199.1	6.8574	671.4	681.84	3641
Lung29	5906	6558.5	6043.5	6285.5	6281.2	56.883	5757	6535.5	5866	6220	6200.8	131.83	6651	0.12516	0.75872	5.1247	9.3302e+06	28.959	23.039	15.827	10.401	849.72	795.78	3919.4	6.0507	538.62	858.33	3433.5
Lung30	6100	6582.5	6162	6404	6387.3	189.91	5752.5	6572.5	5883.5	6330.5	6283.9	345.11	6659	0.12953	0.80591	3.6065	1.3566e+07	38.901	30.054	19.95	12.203	1052.2	984.92	5128.1	4.9234	513.58	813.03	3426
Lung31	6027.5	6463	6076.5	6306.5	6286.8	110.85	5700	6455.5	5879.5	6250	6210.1	163.13	6526	0.12088	0.79636	4.079	8.5481e+06	47.572	36.533	23.31	14.263	1257.4	1075.1	1868.7	10.286	853.15	637.06	3756.5
Lung32	6072.5	6559.5	6123	6337.5	6331.2	293.26	5826	6557.5	5953.5	6287.5	6264.9	477.95	6927	0.11634	0.8477	3.0412	1.3074e+07	39.738	31.928	21.337	15.366	1167.2	1081.1	4923	13.477	1016.3	570.15	3773
Lung33	6007.5	6449.5	6054	6285.5	6269.2	317.68	5723	6441.5	5875	6229.5	6197	474.88	6576	0.11534	0.8373	3.106	1.0005e+07	38.803	31.283	23.121	16.28	1244	1007.9	3369.6	11.416	880.28	794.24	3371
Lung34	6010	6499.5	6084	6297	6291.1	75.718	5732.5	6491	5869	6245.5	6214.5	118.32	6637.5	0.12145	0.7987	4.5805	7.6255e+06	30.612	24.485	12.866	5.7293	730.03	697.07	4534.5	0.63078	302.54	544.69	3220.5
Lung35	6049.5	6559	6086.5	6281	6284.6	27.951	5769	6508.5	5895	6195.5	6193	92.936	6634.5	0.11936	0.75131	5.3252	7.7784e+06	30.309	21.539	10.822	6.0863	724.68	676.06	3501.9	1.4379	519.87	686.78	2565.5
Lung36	6098.5	6535	6144	6354	6343.2	36.842	5820	6514	5946	6286	6254	86.496	6617	0.1104	0.72702	5.2504	8.2921e+06	26.053	19.53	11.429	4.7282	642.43	620.6	3601.9	8.6426	649.84	814.39	2744
Lung37	5975.5	6396.5	6015.5	6205.5	6198.7	113.02	5657	6374.5	5816.5	6153	6121.3	225.63	6472	0.11661	0.77348	4.2358	9.1696e+06	43.358	33.371	23.108	15.576	1228.9	1115.4	2864.5	12.164	1013.7	604.97	3778
Lung38	5998.5	6407.5	6030.5	6200	6202.2	126.26	5691	6394	5926	6158	6146.5	230.1	6466.5	0.11416	0.74599	3.1489	5.4406e+06	13.575	11.677	9.7499	8.3402	600.49	335.74	2242.6	0	98.259	598.15	1832
Lung39	6035.5	6430	6080.5	6257.5	6250.4	181.61	5801.5	6422.5	5926.5	6211	6187.4	368.27	6557	0.099984	0.81546	3.6923	1.1728e+07	38.494	29.061	16.671	10.599	1007.3	897.41	2965.6	4.5438e-05	126.74	607.73	3770
Lung40	6048	6506.5	6110.5	6327	6315.6	91.537	5743	6494	5848	6271	6221.5	158.25	6583	0.11976	0.81802	3.8585	6.0011e+06	35.738	28.897	18.424	10.72	964.21	879.3	2981.8	16.978	1513.1	512.52	3413.5
Lung41	6015	6454.5	6075	6292	6276.5	82.108	5770.5	6436.5	5875	6228	6191.2	193.42	6545.5	0.10694	0.74517	4.9111	1.152e+07	43.671	33.644	20.614	13.265	1184.8	1094.4	1997.2	15.517	1296	834	3937.5
Lung42	6010	6488.5	6061	6273	6270.7	171.58	5770	6476.5	5890	6223	6199.8	311.31	6594.5	0.11353	0.81622	4.2106	1.1032e+07	31.096	25.685	19.051	14.789	1075.3	864.48	2847.9	1.6463	347.43	653.4	2796
Lung43	6061	6457.5	6110	6312	6295.2	81.797	5776.5	6454.5	5925	6261	6228.3	167.84	6874	0.10829	0.77347	4.1694	9.0656e+06	29.404	22.26	14.219	7.7624	764.53	718.25	3298.5	0.0033073	165.86	748.72	3093
Lung44	6102.5	6512.5	6154	6348	6337.8	241.81	5711.5	6499	5911.5	6292	6245.2	449.41	6623.5	0.12516	0.82319	3.9425	1.4151e+07	42.38	32.514	22.462	15.477	1262	1133.2	1964.9	13.095	1024.9	669.73	3547.5
Lung45	6033	6670.5	6120	6403	6392.1	222.92	5785	6652	5894	6318.5	6293.1	399.26	6785	0.13722	0.81415	3.3639	1.5613e+07	42.42	33.75	25.683	19.995	1368.2	1243.2	3010	12.82	996.97	781.45	3901
Lung46	6042.5	6486	6094.5	6295	6285.3	157.71	5809	6470.5	5932.5	6251	6224.3	259.78	6589	0.10582	0.76486	4.8646	1.6676e+07	51.707	37.158	22.725	12.538	1213.5	1170	3391.5	3.8908	551.63	709.17	3604.5
Lung47	6048.5	6490.5	6105.5	6309.5	6299.5	47.865	5720.5	6475	5829.5	6245	6201.4	111.38	6551.5	0.12082	0.78748	4.6079	6.1512e+06	25.377	20.27	12.734	6.078	664.54	633.78	3748.9	3.9848	504.27	664.94	2878
Lung48	6062	6481	6110.5	6300	6293.8	217.15	5752.5	6470.5	5908.5	6256	6221.1	310.77	6587.5	0.11477	0.83153	3.675	1.0807e+07	37.77	29.579	20.001	13.545	1091.1	985.75	3469	8.321	741.69	759.45	3061
Lung49	6117.5	6637.5	6181.5	6421.5	6409.7	161.11	5703.5	6618.5	5908.5	6367.5	6317	234.4	6736	0.1437	0.81532	3.7227	1.0509e+07	41.839	32.815	21.001	13.328	1119	1066.1	3269.2	13.3	1034.3	576.34	3604
Lung50	6057.5	6483	6129	6328.5	6314.9	283.28	5685	6471	5854	6283.5	6228.8	437.86	6625	0.12509	0.83842	3.164	1.1427e+07	33.532	23.938	16.781	13.08	993.29	842.84	3270.7	0.39545	212.8	678.68	2983.5
Lung51	6024	6459.5	6074	6266	6260	48.724	5828.5	6457.5	5945.5	6232.5	6211.4	123.98	6609.5	0.10092	0.75636	5.1611	8.9418e+06	38.69	27.371	12.095	4.548	801.37	794.65	1899.9	6.4443	613.64	391.9	3759.5
Lung52	6057.5	6585	6108.5	6353.5	6343.1	55.818	5594.5	6575	5847.5	6237.5	6204.1	280.91	6767	0.15719	0.72705	4.7453	1.5302e+07	41.847	33.569	25.893	18.216	1301.8	1184.3	3974.2	1.3628	284.06	651.49	3462.5
Lung53	6097	6622.5	6184.5	6407	6396.6	537.95	5714	6610.5	5933	6377	6329.8	682.87	6785.5	0.14058	0.85346	2.6343	1.3906e+07	31.846	22.769	14.547	11.065	942.61	790.81	4547.9	2.1063	310.83	504.48	3933.5
Lung54	6059	6539.5	6123	6349.5	6340	88.187	5786.5	6538.5	5918.5	6288.5	6253.9	210.25	6702	0.11958	0.75722	4.2088	1.1741e+07	35.634	27.2	17.275	10.472	939.56	897.84	4219.9	3.7362	468.99	622.22	3645.5
Lung55	6092.5	6460	6140	6321.5	6308.6	522.68	5817	6452.5	5976.5	6291	6251.6	697.23	6547.5	0.10102	0.88884	2.9035	1.5023e+07	41.422	29.932	21.853	16.825	1275.9	1064.2	2392.9	5.3658	719.48	601.13	3973.5
Lung56	6048.5	6528.5	6101	6302	6298.4	224.06	5762.5	6514	5898	6240.5	6218	333.26	6625.5	0.12042	0.81857	4.3667	1.663e+07	43.573	33.132	23.647	18.149	1314.7	1210.5	4444.1	15.259	1210.2	818.02	4869
Lung57	6005	6494.5	6049.5	6245.5	6249.7	159.51	5707	6475	5847	6181	6162.3	272.29	6583	0.12425	0.77693	4.3997	1.3852e+07	39.312	30.842	22.859	17.828	1275.8	1125.7	3421.6	2.706	439.15	705.95	3483.5
Lung58	6061.5	6482.5	6114.5	6310	6300.7	98.172	5683.5	6463.5	5848.5	6223.5	6185.3	270.55	6595	0.12533	0.77504	4.3435	1.3086e+07	43.582	33.538	23.42	15.913	1230.1	1139	3739.9	14.102	1096.8	550.12	3483.5
Lung59	6216.5	6608	6255.5	6398.5	6406.1	123.43	5847.5	6593	5967.5	6344.5	6314.4	230.01	6795	0.1175	0.86489	3.4221	1.0309e+07	39.302	30.754	20.731	12.022	1057	966.36	2643	15.648	1142.1	742.41	3488.5
Lung60	6045	6542	6087.5	6284.5	6284	171.82	5693	6520	5904	6234	6212.7	267.41	6665	0.13266	0.7725	4.1214	1.1292e+07	44.833	36.575	25.569	17.524	1335.2	1094.5	3481.8	15.669	1076.1	558.8	3651.5
